# Supplementary material for: Phenotype Switching in Metal-Tolerant Bacteria Isolated from a Hyperaccumulator Plant
Source: Biology (Basel). 2021 Sep 7;10(9):879. doi: 10.3390/biology10090879 (PMC8466758; doi:10.3390/biology10090879)
Supplement: Supplementary file 1 [file biology-10-00879-s001.zip]

Archive with 1 entries (1 files):
- biology-1324601-supplementary.pdf
